# Supplementary material for: The Contextualized Impact of Ethnic-Racial Socialization on Black and Latino Youth’s Self-Esteem and Ethnic-Racial Identity
Source: Behav Sci (Basel). 2025 Oct 22;15(11):1437. doi: 10.3390/bs15111437 (PMC12649170; doi:10.3390/bs15111437)
Supplement: Supplementary file 1 [file behavsci-15-01437-s001.zip]

Archive with 1 entries (1 files):
- behavsci-3729405-supplementary.pdf
